# Supplementary material for: Controlled Growth of WO3 Photoanode under Various pH Conditions for Efficient Photoelectrochemical Performance
Source: Nanomaterials (Basel). 2023 Dec 19;14(1):8. doi: 10.3390/nano14010008 (PMC10780304; doi:10.3390/nano14010008)
Supplement: Supplementary file 1 [file nanomaterials-14-00008-s001.zip]

Archive with 1 entries (1 files):
- nanomaterials-2760390-supplementary.pdf
